# Supplementary material for: Identification and characterization of CIM-1, a carbapenemase that adds to the family of resistance factors against last resort antibiotics
Source: Commun Biol. 2024 Mar 7;7:282. doi: 10.1038/s42003-024-05940-0 (PMC10920655; doi:10.1038/s42003-024-05940-0)
Supplement: Supplementary file 4 — Supplementary Data 1 [file 42003_2024_5940_MOESM4_ESM.xlsx]

## Sheet: CIM-1
		Nitrocefin (µM)										Nitrocefin (µM)										Nitrocefin (µM)
	Time	200 μM	150 μM	100 μM	50 μM	25 μM	12.5 μM	6.25 μM	0		Time	200 μM	150 μM	100 μM	50 μM	25 μM	12.5 μM	6.25 μM	0		Time	200 μM	150 μM	100 μM	50 μM	25 μM	12.5 μM	6.25 μM	0		Nitrocefin (µM)	Reaction velocity (μM s-1)
	0	30.5577	25.8467	21.5177	15.2788	14.0056	10.3132	10.3132	0		0	33.3971	23.5819	21.16	15.7272	11.5997	10.0701	6.24602	0		0	31.1943	26.8653	23.8095	18.2073	13.8783	9.93125	9.29463	0		200	0.9974	1.1353	1.1955
	6	38.8337	35.1413	28.9025	20.3718	19.3532	14.0056	11.3318	0		6	40.3199	30.8477	29.573	20.9337	16.1887	13.1294	6.50096	0		6	38.0698	33.9954	29.0298	24.0642	18.2073	12.987	11.0772	0		150	1.0292	1.2775	1.143
	12	45.5819	43.1627	37.1785	24.9554	23.3002	16.1701	10.9498	0		12	47.3505	36.2014	35.9465	25.5029	20.1402	14.1491	6.50096	0		12	44.1813	40.8709	35.1413	29.4118	21.5177	14.8969	11.0772	0		100	1.0823	1.2138	0.922
	18	51.6934	49.9109	44.1813	30.9396	27.1199	16.934	10.1859	0		18	55.7635	41.0453	42.5749	31.5621	23.7094	15.2766	6.88337	0		18	49.7835	46.9824	41.6348	34.5047	24.7008	15.2788	10.6952	0		50	0.8743	0.8976	0.8864
	24	58.1869	56.7864	50.2928	36.9239	30.9396	17.0614	9.93125	0		24	61.5392	46.144	48.9484	37.0038	27.5137	16.659	7.01083	0		24	55.2585	52.8393	48.383	39.2157	27.3746	15.2788	10.5679	0		25	0.5581	0.6939	0.6558
	30	64.2984	63.5345	55.5131	42.3988	33.4861	17.0614	9.93125	0		30	68.0402	51.3703	54.812	40.9554	29.4257	17.0414	7.26577	0		30	60.4787	58.6962	54.7492	43.5447	29.1571	15.0242	10.4405	0		12.5	0.2165	0.2737	0.2554
																															0	0	0	0
																															Michaelis-Menten
																															Best-fit values
																															Vmax	1.379
																															Km	33.22
																															95% CI (profile likelihood)
																															Vmax	1.245 to 1.541
																															Km	23.36 to 47.14
																															Goodness of Fit
																															Degrees of Freedom	19
																															R squared	0.9494
																															Sum of Squares	0.1929
																															Sy.x	0.1008
																															Constraints
																															Km	Km > 0
																															Number of points
																															# of X values	21
																															# Y values analyzed	21
																															kcat		Km
																															Value	SEM	Value	SEM
																															2.75872	0.146965	33.223	5.951
		Ceftazidime (µM)										Ceftazidime (µM)										Ceftazidime (µM)									Ceftazidime (µM)	Reaction velocity (μM s-1)
	Time	600	400	200	100	50	25	0			Time	600	400	200	100	50	25	0			Time	600	400	200	100	50	25	0			600	1.9225		1.9144
	0	574.407	383.22	192.373	95.5932	47.1186	23.0508	0			0	565.085	381.525	209.492	96.4407	51.0169	25.4237	0			0	560.847	371.695	194.068	94.7458	49.322	24.9153	0			400	1.7151	1.5755	1.5924
	6	558.983	371.525	182.373	90.339	44.4068	21.6949	0			6	551.695	373.39	200.339	91.3559	47.9661	23.8983	0			6	546.441	361.525	184.407	89.661	46.4407	23.3898	0			200	1.1792	1.184	1.4294
	12	548.305	361.356	175.424	86.1017	42.0339	20.5085	0			12	542.712	364.576	185.593	86.9492	45.4237	22.7119	0			12	529.661	348.983	177.458	85.4237	43.8983	22.0339	0			100	0.6538	0.6215	0.6465
	18	538.814	350.847	167.797	82.2034	40.1695	19.4915	0			18	530.169	352.542	179.153	83.2203	43.3898	21.6949	0			18	513.559	341.017	170	82.0339	41.6949	21.0169	0			50	0.3317	0.3543	0.3616
	24	528.136	340.847	161.695	78.6441	38.4746	18.8136	0			24	518.475	343.898	173.051	79.8305	41.6949	20.8475	0			24	500.508	332.712	163.898	78.6441	40.1695	20.1695	0			25	0.163	0.18	0.1735
	30	514.068	331.695	156.78	75.9322	37.1186	18.1356	0			30	507.119	334.746	167.119	76.9492	40	20.1695	0			30	486.61	324.407	158.136	75.9322	38.6441	19.4915	0			0	0	0	0
																															Michaelis-Menten
																															Best-fit values
																															Vmax	2.99
																															Km	324.4
																															95% CI (profile likelihood)
																															Vmax	2.648 to 3.441
																															Km	252.5 to 425.1
																															Goodness of Fit
																															Degrees of Freedom	18
																															R squared	0.9859
																															Sum of Squares	0.1275
																															Sy.x	0.08415
																															Constraints
																															Km	Km > 0
																															Number of points
																															# of X values	21
																															# Y values analyzed	20
																															kcat		Km
																															Value	SEM	Value	SEM
																															29.9005	1.91864	324.423	41.7146
		Cefepime (µM)										Cefepime (µM)										Cefepime (µM)									Cefepime (µM)	Reaction velocity (μM s-1)
	Time	800	600	400	200	100	50	25	0			800	600	400	200	100	50	25	0			800	600	400	200	100	50	25	0		800	2.2695	2.4563	2.2182
	0	871.951	668.78	435.122	234.146	115.854	60.2439	31.7073	0		0	839.07	646.744	427.209	217.209	106.512	51.6279	27.2093	0		0	813.023	641.395	436.279	220.465	102.558	53.0233	28.6047	0		600	1.9292	2.1927	1.9158
	6	857.561	656.829	425.366	225.122	111.463	57.561	30.2439	0		6	812.326	634.419	416.977	208.605	102.093	49.0698	25.814	0		6	793.953	628.605	429.767	213.256	99.0698	50.6977	27.2093	0		400	1.6504	1.6346	1.4518
	12	841.951	645.854	415.122	218.78	107.317	55.122	28.7805	0		12	797.442	620.698	406.977	200.93	97.907	46.7442	24.4186	0		12	780	615.349	419.302	206.977	95.3488	48.6047	26.0465	0		200	1.1022	1.1373	1.01
	18	829.268	632.439	405.122	212.683	103.659	53.1707	27.8049	0		18	785.116	607.209	397.907	194.884	94.186	44.8837	23.4884	0		18	768.14	605.581	410.698	200.93	92.093	46.9767	25.1163	0		100	0.619	0.6235	0.5493
	24	818.78	620.976	394.878	206.098	100.244	51.2195	26.8293	0		24	775.116	595.116	388.14	188.372	90.6977	43.0233	22.5581	0		24	756.977	594.651	402.326	195.349	88.8372	45.3488	24.186	0		50	0.3612	0.3333	0.3001
	30	802.439	611.951	386.098	200.488	97.3171	49.2683	25.8537	0		30	760.698	580.93	377.674	182.791	87.907	41.6279	21.8605	0		30	744.419	583.256	393.488	190	86.2791	43.9535	23.2558	0		25	0.1928	0.1783	0.175
																															0	0	0	0
																															Michaelis-Menten
																															Best-fit values
																															Vmax	3.829
																															Km	537.6
																															95% CI (profile likelihood)
																															Vmax	3.449 to 4.326
																															Km	435.2 to 675.6
																															Goodness of Fit
																															Degrees of Freedom	22
																															R squared	0.9916
																															Sum of Squares	0.1362
																															Sy.x	0.07868
																															Constraints
																															Km	Km > 0
																															Number of points
																															# of X values	24
																															# Y values analyzed	24
																															kcat		Km
																															Value	SEM	Value	SEM
																															15.3173	0.817551	537.561	55.8555
		Doripenem (µM)										Doripenem (µM)										Doripenem (µM)									Doripenem (µM)	Reaction velocity (μM s-1)
	Time	800	600	400	200	100	50	25	0		Time	600	400	200	100	50	25	10	0		Time	600	400	200	100	50	25	12.5	0		600	3.6923	3.9776	3.7885
	0	Overflow	638.654	418.269	164.231	74.0385	30	4.80769	0		0	635.962	392.5	184.231	86.9231	39.4231	16.7308	6.34615	0		0	641.538	436.346	187.885	86.5385	38.6538	15	5.76923	0		400	3.6026	3.875	3.7982
	6	Overflow	606.923	389.231	141.731	57.5	20.7692	3.46154	0		6	611.154	371.154	167.115	73.2692	30.5769	11.9231	4.61538	0		6	618.462	413.462	169.038	72.3077	29.4231	10.3846	4.03846	0		200	2.7468	2.9647	3.3558
	12	Overflow	601.346	361.154	120.577	43.8462	15	3.07692	0		12	589.423	349.231	150.192	61.1538	23.4615	9.03846	3.65385	0		12	594.231	390	150.769	59.2308	22.3077	7.5	3.26923	0		100	1.9295	2.016	2.0288
	18	715.192	573.462	333.077	100.769	33.0769	11.3462	2.69231	0		18	568.462	327.692	133.846	50.1923	18.0769	6.92308	3.07692	0		18	569.808	366.731	133.462	47.8846	16.9231	5.96154	2.69231	0		50	1.0545	1.0545	0.8429
	24	696.154	541.731	305.577	84.0385	25.3846	9.42308	2.5	0		24	546.538	306.154	118.462	40.5769	14.0385	5.76923	2.69231	0		24	546.538	343.462	116.731	38.2692	13.2692	5	2.5	0		25	0.4487	0.4071	0.0897
																															10	0.1474	0.1314
																															0	0	0	0
																															Michaelis-Menten
																															Best-fit values
																															Vmax	5.215
																															Km	175.1
																															95% CI (profile likelihood)
																															Vmax	4.724 to 5.813
																															Km	135.3 to 229.0
																															Goodness of Fit
																															Degrees of Freedom	21
																															R squared	0.9762
																															Sum of Squares	1.253
																															Sy.x	0.2442
																															Constraints
																															Km	Km > 0
																															Number of points
																															# of X values	24
																															# Y values analyzed	23
																															kcat		Km
																															Value	SEM	Value	SEM
																															20.8606	1.10533	175.057	23.9767
		Meropenem (µM)																													Meropenem (µM)	Reaction velocity (μM s-1)
	Time	600	400	200	100	50	25	0			Time	600	400	200	100	50	25	0			Time	600	400	200	100	50	25	0			600	2.8801	2.7953	2.7865
	0	562.105	367.895	167.719	74.386	28.9474	9.47368	0			0	616.14	394.211	201.93	91.4035	36.4912	10.5263	0			0	552.14	361.614	156.351	71.7895	25.6491	8.98246	0			400	2.8918	2.731	2.6901
	6	545.263	350.702	151.579	60.5263	20.3509	6.49123	0			6	600.877	379.649	174.386	82.4561	33.3333	8.24561	0			6	535.825	348.105	151.088	60.7368	21.614	6.52632	0			200	2.4181	2.2924	2.2398
	12	526.14	333.333	137.193	50	15.0877	4.5614	0			12	584.386	363.158	164.035	68.2456	27.7193	7.54386	0			12	518.632	331.965	136.702	52.3158	14.9474	4.07018	0			100	1.7368	1.6637	1.5614
	18	509.649	315.789	123.333	40.5263	11.2281	3.50877	0			18	563.333	343.509	153.684	60.1754	22.6316	6.84211	0			18	502.316	318.982	120.211	41.4386	10.2105	2.66667	0			50	0.8363	0.7807	0.8041
	24	493.509	298.596	109.298	32.2807	8.42105	2.98246	0			24	551.053	330.351	143.509	52.6316	18.4211	4.21053	0			24	485.298	295.474	104.596	34.5965	7.22807	1.96491	0			25	0.2661	0.2339	0.2982
																															0	0	0	0
																															Michaelis-Menten
																															Best-fit values
																															Vmax	3.68
																															Km	143.1
																															95% CI (profile likelihood)
																															Vmax	3.369 to 4.047
																															Km	111.8 to 184.2
																															Goodness of Fit
																															Degrees of Freedom	19
																															R squared	0.9763
																															Sum of Squares	0.5916
																															Sy.x	0.1764
																															Constraints
																															Km	Km > 0
																															Number of points
																															# of X values	21
																															# Y values analyzed	21
																															kcat		Km
																															Value	SEM	Value	SEM
																															14.7209	0.685094	143.055	18.4909
		Ertapenem (µM)										Ertapenem (µM)										Ertapenem (µM)									Ertapenem (µM)	Reaction velocity (μM s-1)
	Time	800	600	400	200	100	50	25	0		Time	800	600	400	200	100	50	25	0		Time	600	400	200	100	50	25	12.5	0		800	1.8049	1.9553
	0	751.707	533.415	361.951	171.22	78.5366	34.6341	13.1707	0		0	767.805	571.707	380.244	184.878	88.2927	35.122	14.1463	0		0	545.122	365.122	184.878	90.2439	42.1951	18.5366	8.78049	0		600	2.1057	1.9919	1.8862
	6	739.024	519.756	349.268	159.512	69.0244	28.0488	9.5122	0		6	756.341	560.732	367.805	173.171	76.8293	28.5366	10.4878	0		6	533.902	353.171	175.366	82.9268	37.8049	15.3659	7.31707	0		400	2.0041	2	1.8943
	12	727.561	506.829	337.073	148.78	60.9756	22.9268	7.31707	0		12	746.829	547.073	355.61	162.195	68.2927	23.4146	8.04878	0		12	521.463	341.707	166.341	75.8537	33.4146	12.9268	6.09756	0		200	1.7439	1.7764	1.4837
	18	717.561	494.878	325.122	138.78	53.4146	19.0244	6.09756	0		18	732.195	535.854	343.902	151.951	60.7317	19.5122	6.58537	0		18	510.488	330.244	157.561	69.2683	29.0244	10.7317	4.87805	0		100	1.3008	1.4146	1.1463
	24	708.293	482.683	313.902	129.268	47.3171	16.0976	5.36585	0		24	721.22	524.39	332.195	142.195	53.9024	16.3415	5.60976	0		24	500.244	319.756	149.268	62.6829	25.3659	9.02439	4.14634	0		50	0.7683	0.7764	0.7073
																															25	0.3171	0.3496	0.3943
																															0	0	0	0
																															Michaelis-Menten
																															Best-fit values
																															Vmax	2.304
																															Km	90.95
																															95% CI (profile likelihood)
																															Vmax	2.156 to 2.466
																															Km	72.07 to 114.6
																															Goodness of Fit
																															Degrees of Freedom	21
																															R squared	0.9721
																															Sum of Squares	0.3474
																															Sy.x	0.1286
																															Constraints
																															Km	Km > 0
																															Number of points
																															# of X values	24
																															# Y values analyzed	23
																															kcat		Km
																															Value	SEM	Value	SEM
																															9.21586	0.311069	90.9543	10.8334
		Imipenem (µM)										Imipenem (µM)										Imipenem (µM)									Imipenem (µM)	Reaction velocity (μM s-1)
	Time	1000	800	600	400	200	100	50	0		Time	1000	800	600	400	200	100	50	0		Time	1000	800	600	400	200	100	50	0		1000	1.9512
	0	938.537	760.244	578.78	384.146	192.195	83.9024	37.8049	0		0	926.585	773.171	568.78	377.073	189.512	88.0488	37.8049	0		0	Overflow	769.756	584.634	389.756	197.561	95.8537	44.6341	0		800	1.9512	1.9106	1.7276
	6	930.488	748.293	567.073	373.415	182.683	76.5854	32.6829	0		6	923.171	764.878	557.317	366.585	180.488	80.7317	32.9268	0		6	Overflow	759.756	573.415	380	189.024	89.2683	39.7561	0		600	1.939	1.9146	1.7967
	12	917.561	736.098	555.854	362.927	173.659	69.2683	28.2927	0		12	930.244	751.463	545.61	356.341	171.463	73.9024	28.2927	0		12	931.22	750.244	563.415	370.488	180.976	82.9268	35.3659	0		400	1.7683	1.7398	1.622
	18	904.634	725.366	543.415	352.195	164.634	62.439	24.1463	0		18	909.024	739.512	534.634	345.61	162.195	67.3171	24.3902	0		18	917.073	736.585	552.439	360.732	172.927	76.5854	31.2195	0		200	1.5203	1.5244	1.3659
	24	892.927	713.171	532.439	341.707	155.61	56.0976	20.7317	0		24	909.024	728.537	522.683	335.366	152.927	60.9756	20.9756	0		24	910.244	729.512	541.22	350.732	164.634	70.4878	27.561	0		100	1.1626	1.126	1.0569
																															50	0.7114	0.7033	0.7114
																															0	0	0	0
																															Michaelis-Menten
																															Best-fit values
																															Vmax	2.128
																															Km	93.57
																															95% CI (profile likelihood)
																															Vmax	2.052 to 2.208
																															Km	80.75 to 108.1
																															Goodness of Fit
																															Degrees of Freedom	20
																															R squared	0.9902
																															Sum of Squares	0.09067
																															Sy.x	0.06733
																															Constraints
																															Km	Km > 0
																															Number of points
																															# of X values	24
																															# Y values analyzed	22
																															kcat		Km
																															Value	SEM	Value	SEM
																															8.5117	0.150625	93.5666	6.6156

## Sheet: IND-2
		Nitrocefin (µM)										Nitrocefin (µM)										Nitrocefin (µM)									Nitrocefin (µM)	Reaction velocity (μM s-1)
	Time	320 μM	160 μM	80 μM	40 μM	20 μM	10 μM	5 μM	0 μM		Time	320 μM	160 μM	80 μM	40 μM	20 μM	10 μM	5 μM	0 μM		Time	320 μM	160 μM	80 μM	40 μM	20 μM	10 μM	5 μM	0 μM		320	1.3712	1.4641	1.4212
	0	51.8802	33.3971	21.6699	13.8942	8.03059	5.73614	3.18674	0		0	49.8407	31.8674	21.16	14.1491	8.54047	4.97132	2.80433	0		0	50.8623	32.4761	20.3754	14.2173	8.26577	5.55373	3.10867	0		160	1.1345	1.2255	1.1978
	7	61.6953	41.6826	27.5335	17.4634	10.0701	6.88337	3.69662	0		7	60.1657	40.7903	27.7884	18.4831	10.9624	6.24602	3.44168	0		7	60.2645	38.1134	25.7973	16.1294	9.05035	6.2383	3.52071	0		80	0.7776	0.8613	0.8434
	14	71.2556	49.5857	33.0147	20.7776	11.7272	7.77565	4.33397	0		14	70.4908	49.3308	33.7795	22.1797	12.8744	7.26577	3.95156	0		14	71.1568	48.6233	32.0918	20.1689	10.8349	7.69541	4.17782	0		40	0.4625	0.5281	0.5081
	21	80.6883	57.2339	37.986	23.5819	13.1294	8.413	4.46144	0		21	80.5609	57.6163	39.2607	25.239	14.4041	8.03059	4.33397	0		21	81.1765	58.3881	37.2588	24.9535	13.6195	8.42505	4.59758	0		20	0.2422	0.2786	0.2591
	28	89.9936	64.4997	42.5749	25.8764	14.2766	8.79541	4.58891	0		28	90.376	65.2645	44.1045	27.9159	15.6788	8.54047	4.58891	0		28	90.1474	64.2628	44.1643	27.5899	15.0504	9.52071	4.84385	0		10	0.1275	0.1457	0.1446
																															5	0.0637	0.0819	0.065
																															0	0	0	0
																															Michaelis-Menten
																															Best-fit values
																															Vmax	1.958
																															Km	113.2
																															95% CI (profile likelihood)
																															Vmax	1.859 to 2.067
																															Km	100.4 to 128.1
																															Goodness of Fit
																															Degrees of Freedom	22
																															R squared	0.9952
																															Sum of Squares	0.02914
																															Sy.x	0.03639
																															Constraints
																															Km	Km > 0
																															Number of points
																															# of X values	24
																															# Y values analyzed	24
																															kcat		Km
																															Value	SEM	Value	SEM
																															78.3064	2.05285	113.243	6.88112
		Ceftazidime (µM)
	Time	750	544	272	136	68	34	17	0			Ceftazidime (µM)										Ceftazidime (µM)									Ceftazidime (µM)	Reaction velocity (μM s-1)
	0	728.163	518.776	263.469	124.286	65.102	32.0408	17.3469	0		Time	782	600	400	200	100	50	25	0		Time	782	600	400	200	100	50	25	0		782	0.6735	1.0408
	6	728.571	512.449	259.796	122.041	64.0816	31.0204	16.9388	0		0	775.714	568.776	258.776	130.408	65.5102	32.449	16.5306	0		0	overflow	591.86	283.721	149.07	76.7442	38.8372	18.1395	0		600	0.6837	1.0272	1.0194
	12	727.347	508.776	256.735	120.816	62.6531	30.6122	16.7347	0		6	769.796	561.429	254.49	128.571	64.4898	32.0408	16.3265	0		6	882.093	581.395	275.349	146.512	74.6512	38.1395	17.6744	0		400	0.5102	0.5136	0.407
	18	715.102	506.327	254.286	119.796	61.4286	30.2041	16.5306	0		12	766.735	554.286	251.837	127.143	63.6735	31.6327	16.1224	0		12	768.571	576.744	275.349	144.651	73.9535	37.907	17.6744	0		200	0.2449	0.2279	0.3217
	24	712.449	503.878	252.449	119.184	60.6122	30	16.5306	0		18	755.918	550.612	249.388	126.327	63.0612	31.2245	16.1224	0		18	772.041	573.023	275.581	143.256	73.2558	37.4419	17.4419	0		100	0.2075	0.1361	0.186
	30	710.204	503.061	250.816	118.367	60	29.7959	16.3265	0		24	748.776	547.347	247.551	125.306	62.449	31.0204	15.9184	0		24	751.224	567.674	273.953	142.326	72.7907	37.2093	17.4419	0		50	0.0986	0.068	0.0736
																															25	0.0442	0.0238	0.0349
																															0	0	0	0
																															Michaelis-Menten
																															Best-fit values
																															Vmax	4.096
																															Km	2580
																															95% CI (profile likelihood)
																															Vmax	1.632 to +infinity
																															Km	711.0 to +infinity
																															Goodness of Fit
																															Degrees of Freedom	21
																															R squared	0.9037
																															Sum of Squares	0.2553
																															Sy.x	0.1103
																															Constraints
																															Km	Km > 0
																															Number of points
																															# of X values	24
																															# Y values analyzed	23
		Doripenem (µM)										Doripenem (µM)										Doripenem (µM)									Doripenem (µM)	Reaction velocity (μM s-1)
	Time	1600	800	400	200	100	50	25	0		Time	1600	800	400	200	100	50	25	0		Time	1600	800	400	200	100	50	25	0		1600	14.365	14.302	10.302
	0	1399.52	726.19	356.667	171.905	80.9524	39.5238	18.0952	0		0	1410	724.286	349.048	162.381	78.5714	37.619	18.5714	0		0	1674.76	1054.76	475.238	224.286	102.857	45.7143	20.9524	0		800	10.476	10.27	8.7857
	6	1318.57	657.143	313.333	147.619	68.5714	33.3333	15.2381	0		6	1322.38	657.143	306.667	139.524	66.6667	31.9048	15.7143	0		6	1618.57	1000	438.095	200.476	89.0476	38.5714	17.1429	0		400	6.1508	5.9048	5.7143
	12	1231.9	592.381	273.81	126.667	58.5714	28.5714	12.8571	0		12	1236.67	593.333	269.048	120.476	57.619	27.1429	13.3333	0		12	1550	946.667	402.857	178.571	77.1429	32.381	14.2857	0		200	3.2302	3.0079	3.4762
	18	1143.33	531.429	239.524	109.048	50	24.2857	10.9524	0		18	1151.9	533.333	236.19	103.81	49.5238	23.3333	11.4286	0		18	1489.05	894.762	369.524	158.571	66.6667	27.1429	11.9048	0		100	1.5794	1.4762	1.881
	24	1056.19	474.762	209.048	94.2857	42.8571	20.9524	9.04762	0		24	1066.19	478.095	207.143	90	42.8571	20	10	0		24	1430.48	843.81	338.095	140.952	57.619	22.8571	10	0		50	0.7698	0.7302	0.924
																															25	0.373	0.3571	0.4524
																															0	0	0	0
																															Michaelis-Menten
																															Best-fit values
																															Vmax	22.13
																															Km	1085
																															95% CI (profile likelihood)
																															Vmax	18.48 to 27.69
																															Km	762.7 to 1616
																															Goodness of Fit
																															Degrees of Freedom	22
																															R squared	0.9721
																															Sum of Squares	13.98
																															Sy.x	0.7973
																															Constraints
																															Km	Km > 0
																															Number of points
																															# of X values	24
																															# Y values analyzed	24
																															kcat		Km
																															Value	SEM	Value	SEM
																															221.315	21.7762	1084.65	200.457
		Meropenem (µM)										Meropenem (µM)										Meropenem (µM)									Meropenem (µM)	Reaction velocity (μM s-1)
	Time	2000	1600	1200	800	400	200	100	0		Time	2000	1600	1200	800	400	200	100	0		Time	2000	1600	1200	800	400	200	100	0		2000	26.136	23.538	26.553
	0	1725.45	1364.09	977.727	667.273	321.364	164.545	90.4545	0		0	1636.82	1351.82	1028.18	689.545	346.818	170.909	87.2727	0		0	1653.18	1345.91	1006.36	651.818	324.091	173.182	82.2727	0		1600	23.394	21.636	22.864
	6	1547.73	1205	835.909	569.545	260.455	132.727	73.6364	0		6	1500.45	1213.64	905	597.273	291.818	141.364	71.8182	0		6	1477.73	1194.55	870.909	544.545	261.818	143.636	65.9091	0		1200	19.583	18.023	19.288
	12	1394.09	1059.55	710.909	484.091	211.818	108.182	61.3636	0		12	1354.55	1077.27	791.364	515.909	245.455	117.273	60	0		12	1312.27	1050	748.182	452.273	211.364	119.091	53.1818	0		800	13.22	12.826	14.235
	18	1238.64	924.091	601.818	411.818	173.182	88.6364	51.3636	0		18	1210.91	950.909	688.182	444.091	206.364	98.1818	50	0		18	1158.18	918.182	639.091	374.091	171.818	99.5455	43.1818	0		400	7.4242	7.1818	7.6212
	24	1095.91	802.727	507.273	349.545	142.273	73.6364	44.0909	0		24	1075.45	834.091	595.909	381.364	174.091	82.2727	42.2727	0		24	1016.36	798.182	543.636	310	140.455	83.1818	35.9091	0		200	3.7652	3.6742	3.7348
																															100	1.9167	1.8636	1.9242
																															0	0	0	0
																															Michaelis-Menten
																															Best-fit values
																															Vmax	64.14
																															Km	2977
																															95% CI (profile likelihood)
																															Vmax	54.86 to 77.78
																															Km	2341 to 3924
																															Goodness of Fit
																															Degrees of Freedom	22
																															R squared	0.9944
																															Sum of Squares	11.48
																															Sy.x	0.7222
																															Constraints
																															Km	Km > 0
																															Number of points
																															# of X values	24
																															# Y values analyzed	24
																															kcat		Km
																															Value	SEM	Value	SEM
																															641.368	54.3814	2976.86	375.225
		Ertapenem (µM)										Ertapenem (µM)										Ertapenem (µM)									Ertapenem (µM)	Reaction velocity (μM s-1)
	Time	2000	1600	1200	800	400	200	100	0		Time	2000	1600	1200	800	400	200	100	0		Time	2000	1600	1200	800	400	200	100	0		2000	7.8529	8.7157	8.2941
	0	1873.53	1545.29	1162.35	770.588	378.824	184.118	90.5882	0		0	1837.65	1496.47	1168.24	750	367.647	171.176	82.9412	0		0	1833.53	1488.24	1152.35	743.529	368.824	175.882	86.4706	0		1600	7.0196	8.1667	7.6863
	6	1825.29	1498.82	1122.35	738.235	356.471	170	81.7647	0		6	1787.65	1444.71	1120.59	711.176	341.765	155.294	72.9412	0		6	1773.53	1440.59	1105.88	709.412	345.294	161.176	77.6471	0		1200	6.3529	7.1667	6.8235
	12	1774.71	1456.47	1084.71	707.647	336.471	157.647	74.7059	0		12	1727.06	1392.94	1075.88	675.294	318.824	141.765	64.7059	0		12	1725.29	1392.94	1064.71	675.882	324.118	148.824	70	0		800	4.9216	5.7549	5.3137
	18	1727.06	1415.29	1044.71	679.412	318.235	147.059	68.2353	0		18	1677.65	1346.47	1035.29	642.353	298.235	129.412	58.2353	0		18	1674.71	1347.65	1024.71	644.706	305.294	137.059	63.5294	0		400	3.2255	3.6863	3.3725
	24	1687.06	1376.47	1010.59	652.353	301.176	137.059	62.9412	0		24	1631.18	1300.59	995.882	611.765	278.824	118.235	52.3529	0		24	1634.12	1304.12	988.235	616.471	287.647	127.059	57.6471	0		200	1.951	2.1961	2.0294
																															100	1.1474	1.2647	1.1961
																															0	0	0	0
																															Michaelis-Menten
																															Best-fit values
																															Vmax	12.71
																															Km	1069
																															95% CI (profile likelihood)
																															Vmax	11.62 to 14.08
																															Km	875.5 to 1320
																															Goodness of Fit
																															Degrees of Freedom	22
																															R squared	0.9905
																															Sum of Squares	1.966
																															Sy.x	0.2989
																															Constraints
																															Km	Km > 0
																															Number of points
																															# of X values	24
																															# Y values analyzed	24
																															kcat		Km
																															Value	SEM	Value	SEM
																															127.099	5.80171	1069	104.655
		Imipenem (µM)										Imipenem (µM)										Imipenem (µM)									Imipenem (µM)	Reaction velocity (μM s-1)
	Time	2000	1600	1200	800	400	200	100	0		Time	2000	1600	1200	800	400	200	100	0		Time	2000	1600	1200	800	400	200	100	0		2000	13.193	10.912	13.175
	0	1772.63	1312.11	1001.05	654.211	309.474	137.895	65.2632	0		0	1685.26	1335.79	1024.21	679.474	320.526	148.947	68.9474	0		0	1657.37	1355.79	1031.05	653.158	315.789	134.211	64.2105	0		1600	12.974	11.377	12.982
	6	1703.68	1234.21	927.368	586.842	262.105	111.579	51.0526	0		6	1617.89	1265.79	955.789	618.947	275.789	122.632	54.7368	0		6	1572.11	1279.47	957.368	586.842	268.421	108.947	50.5263	0		1200	11.947	11.123	12.272
	12	1617.37	1156.32	854.211	521.053	220	90	40.5263	0		12	1554.21	1198.95	888.947	558.421	235.789	100.526	44.2105	0		12	1496.32	1199.47	882.632	523.158	226.842	88.4211	41.0526	0		800	10.482	9.7018	10.254
	18	1539.47	1077.89	783.158	460	184.211	73.6842	33.1579	0		18	1489.47	1130.53	822.105	501.053	201.053	83.1579	35.7895	0		18	1418.42	1122.63	809.474	463.158	190.526	72.1053	33.6842	0		400	6.4737	6.2281	6.4912
	24	1458.95	1001.05	714.737	403.158	154.211	61.0526	27.8947	0		24	1422.11	1062.11	757.368	447.368	171.053	69.4737	29.4737	0		24	1338.95	1044.74	736.842	407.368	160	60	28.4211	0		200	3.193	3.307	3.0877
																															100	1.5439	1.6316	1.4737
																															0	0	0	0
																															Michaelis-Menten
																															Best-fit values
																															Vmax	18
																															Km	727.7
																															95% CI (profile likelihood)
																															Vmax	16.27 to 20.22
																															Km	559.5 to 959.4
																															Goodness of Fit
																															Degrees of Freedom	22
																															R squared	0.9765
																															Sum of Squares	13.18
																															Sy.x	0.774
																															Constraints
																															Km	Km > 0
																															Number of points
																															# of X values	24
																															# Y values analyzed	24
																															kcat		Km
																															Value	SEM	Value	SEM
																															360.011	19.9887	727.727	101.566

## Sheet: NDM-4
		Nitrocefin (µM)										Nitrocefin (µM)										Nitrocefin (µM)									Nitrocefin (µM)	Reaction velocity (μM s-1)
	Time (s)	110	55	27.5	13.75	6.875	3.4375	1.71875	0		Time (s)	110	55	27.5	13.75	6.875	3.4375	1.71875	0		Time (s)	110	55	27.5	13.75	6.875	3.4375	1.71875	0		110	0.1904	0.1644	0.1288
	0	13.3262	8.26226	5.33049	3.73134	2.66525	1.86567	1.33262	0		0	16.258	10.3945	7.46269	4.79744	3.73134	2.66525	1.59915	0		0	12.2601	7.19616	4.53092	3.19829	2.39872	1.59915	1.0661	0		55	0.1599	0.1555	0.1199
	6	14.9254	9.32836	7.46269	4.26439	3.19829	2.39872	1.33262	0		6	17.3241	11.194	8.26226	5.33049	4.26439	2.93177	1.86567	0		6	13.3262	8.26226	5.33049	3.73134	2.93177	2.1322	1.33262	0		27.5	0.1409	0.1466	0.1111
	12	16.258	10.3945	7.46269	4.79744	3.73134	2.66525	1.59915	0		12	18.1237	12.2601	9.06183	6.13006	4.53092	2.93177	1.86567	0		12	13.8593	8.79531	5.86354	4.26439	3.19829	2.39872	1.59915	0		13.75	0.099	0.1022	0.0888
	18	17.3241	11.194	8.26226	5.33049	4.26439	2.93177	1.86567	0		18	19.1898	13.0597	10.1279	6.66311	5.06397	3.19829	1.86567	0		18	14.6588	9.59488	6.66311	4.79744	3.73134	2.66525	1.59915	0		6.875	0.0787	0.0666	0.0666
	24	18.1237	12.2601	9.06183	6.13006	4.53092	2.93177	1.86567	0		24	20.2559	14.1258	10.9275	7.19616	5.33049	3.46482	1.86567	0		24	15.4584	10.1279	7.19616	5.33049	3.99787	2.66525	1.86567	0		3.4375	0.0406	0.0311	0.0444
	30	19.1898	13.0597	10.1279	6.66311	5.06397	3.19829	1.86567	0		30	21.322	14.9254	11.9936	7.72921	5.59701	3.46482	1.86567	0		30	16.258	10.9275	7.72921	5.86354	4.53092	2.93177	1.86567	0		1.71875	0.0311	0.0089	0.0311
																															0	0	0	0
																															Michaelis-Menten
																															Best-fit values
																															Vmax	0.1777
																															Km	10.97
																															95% CI (profile likelihood)
																															Vmax	0.1608 to 0.1968
																															Km	7.831 to 15.31
																															Goodness of Fit
																															Degrees of Freedom	22
																															R squared	0.9445
																															Sum of Squares	0.00442
																															Sy.x	0.01417
																															Constraints
																															Km	Km > 0
																															Number of points
																															# of X values	24
																															# Y values analyzed	24
																															kcat		Km
																															Value	SEM	Value	SEM
																															1.77678	0.0871033	10.9669	1.79082
		Ceftazidime (µM)										Ceftazidime (µM)										Ceftazidime (µM)									Ceftazidime (µM)	Reaction velocity (μM s-1)
	Time	600	400	200	100	50	25	12.5	0		Time	600	400	200	100	50	25	12.5	0		Time	600	400	200	100	50	25	12.5	0		600	1.1259	1.6088	1.1565
	0	584.49	381.633	195.102	100	49.1837	22.449	10.2041	0		0	589.184	397.755	199.184	103.469	49.7959	22.2449	8.16327	0		0	591.837	385.102	203.061	104.898	50	26.9388	12.0408	0		400	1.2347	1.5	1.1939
	6	580.816	374.286	187.959	94.2857	45.5102	20.4082	8.97959	0		6	578.571	389.592	192.449	97.9592	45.9184	20	6.73469	0		6	583.469	374.082	185.51	100.408	49.1837	24.898	11.6327	0		200	1.0986	1.0884	1.0782
	12	571.837	366.939	181.429	88.9796	42.2449	18.5714	8.16327	0		12	568.98	379.796	185.306	92.8571	42.6531	17.9592	5.71429	0		12	577.551	365.714	183.469	98.1633	47.9592	23.4694	10.4082	0		100	0.8605	0.8299	0.8673
	18	564.898	359.388	175.102	83.8776	39.5918	17.3469	7.7551	0		18	560.204	371.02	179.796	88.5714	39.7959	16.5306	5.10204	0		18	569.796	357.959	180.816	90.8163	42.6531	21.8367	9.18367	0		50	0.517	0.5544	0.4932
	24	557.755	353.265	169.184	79.1837	37.3469	16.1224	7.34694	0		24	552.245	362.245	173.878	84.0816	37.3469	15.3061	4.4898	0		24	564.898	356.122	172.449	83.8776	37.7551	20.4082	7.14286	0		25	0.2687	0.3197	0.2619
																															12.5	0.2041	0.1701	0.1156
																															0	0	0	0
																															Michaelis-Menten
																															Best-fit values
																															Vmax	1.566
																															Km	93.74
																															95% CI (profile likelihood)
																															Vmax	1.425 to 1.731
																															Km	69.50 to 126.8
																															Goodness of Fit
																															Degrees of Freedom	22
																															R squared	0.9587
																															Sum of Squares	0.2419
																															Sy.x	0.1049
																															Constraints
																															Km	Km > 0
																															Number of points
																															# of X values	24
																															# Y values analyzed	24
																															kcat		Km
																															Value	SEM	Value	SEM
																															6.26595	0.301706	93.7374	14.1089
		Cefepime (µM)										Cefepime (µM)																			Cefepime (µM)	Reaction velocity (μM s-1)
	Time	600	400	200	100	50	25	12.5	0		Time	600	400	200	100	50	25	12.5	0		Time	600	400	200	100	50	25	12.5	0		600	0.9529	1.1268	1.1775
	0	473.696	315.217	154.13	75.2174	38.6957	19.1304	10.4348	0		0	479.13	329.13	160.217	77.8261	38.913	19.5652	8.91304	0		0	557.826	312.174	155.435	75	38.4783	16.9565	8.69565	0		400	0.9239	1.1449	1.0181
	6	467.609	309.783	149.783	71.9565	36.3043	17.6087	9.56522	0		6	472.826	321.522	155.87	74.1304	35.8696	17.8261	8.04348	0		6	549.348	305.87	150.217	70.6522	35.4348	15.2174	7.82609	0		200	0.7174	0.8841	0.8514
	12	462.826	304.348	145.435	68.913	34.1304	16.3043	8.91304	0		12	465.87	314.783	150.217	70.6522	33.4783	16.5217	7.3913	0		12	543.478	300	145.217	66.9565	33.0435	14.1304	7.17391	0		100	0.5145	0.5725	0.6232
	18	456.087	298.696	141.087	65.8696	32.1739	15.4348	8.69565	0		18	459.565	308.043	144.565	67.1739	31.087	15.4348	6.95652	0		18	536.522	293.913	140	63.2609	30.8696	13.2609	6.95652	0		50	0.3442	0.3986	0.3877
	24	450.87	293.043	136.957	62.8261	30.4348	14.5652	8.26087	0		24	451.957	301.522	139.348	64.1304	29.3478	14.5652	6.73913	0		24	528.913	287.609	135	60	29.1304	12.6087	6.52174	0		25	0.1884	0.2065	0.1775
																															12.5	0.087	0.0906	0.087
																															0	0	0	0
																															Michaelis-Menten
																															Best-fit values
																															Vmax	1.357
																															Km	136.4
																															95% CI (profile likelihood)
																															Vmax	1.249 to 1.482
																															Km	107.9 to 173.3
																															Goodness of Fit
																															Degrees of Freedom	22
																															R squared	0.9787
																															Sum of Squares	0.08203
																															Sy.x	0.06106
																															Constraints
																															Km	Km > 0
																															Number of points
																															# of X values	24
																															# Y values analyzed	24
																															kcat		Km
																															Value	SEM	Value	SEM
																															5.42637	0.225429	136.351	15.8174
		Doripenem (µM)										Doripenem (µM)																			Doripenem (µM)	Reaction velocity (μM s-1)
	Time	600	400	200	100	50	25	12.5	0		Time	600	400	200	100	50	25	12.5	0		Time	600	400	200	100	50	25	12.5	0		600	3.5769	3.4519	3.359
	0	612.308	388.462	196.346	96.3462	46.7308	23.4615	11.7308	0		0	623.462	421.154	214.231	105.769	52.8846	26.3462	13.0769	0		0	705.577	446.346	199.808	99.4231	50.7692	24.2308	12.6923	0		400	3.4006	3.3782	3.1795
	6	589.423	367.692	182.115	86.9231	40.7692	20	10	0		6	605.385	401.923	199.808	96.5385	47.3077	23.0769	11.3462	0		6	684.615	425.962	185.577	90.5769	45.1923	21.1538	10.7692	0		200	2.2051	2.2083	2.2756
	12	570.769	346.923	168.462	78.0769	35.5769	17.1154	8.26923	0		12	582.885	382.692	185.962	87.8846	41.9231	20	9.61538	0		12	664.038	405.192	172.115	82.5	40.1923	18.2692	9.23077	0		100	1.4038	1.3141	1.4038
	18	548.269	326.731	155.577	70	30.9615	14.6154	7.11538	0		18	564.231	363.846	172.5	79.6154	37.3077	17.3077	8.26923	0		18	645.962	385.192	159.231	74.8077	35.7692	15.7692	7.88462	0		50	0.9301	0.7917	0.8333
	24	525.577	306.923	143.462	62.6923	26.7308	12.5	5.96154	0		24	543.269	344.808	159.615	72.1154	32.8846	15.1923	7.11538	0		24	621.346	365.385	146.731	67.8846	31.7308	13.6538	6.92308	0		25	0.4551	0.4423	0.4679
																															12.5	0.2404	0.2404	0.25
																															0	0	0	0
																															Michaelis-Menten
																															Best-fit values
																															Vmax	5.099
																															Km	252.5
																															95% CI (profile likelihood)
																															Vmax	4.779 to 5.467
																															Km	217.4 to 294.8
																															Goodness of Fit
																															Degrees of Freedom	22
																															R squared	0.9936
																															Sum of Squares	0.2506
																															Sy.x	0.1067
																															Constraints
																															Km	Km > 0
																															Number of points
																															# of X values	24
																															# Y values analyzed	24
																															kcat		Km
																															Value	SEM	Value	SEM
																															50.9894	1.68143	252.502	18.9122
																															Meropenem (µM)	Reaction velocity (μM s-1)
		Meroenem (µM)										Meropenem (µM)									Meropenem (µM)										600	1.6462	2.2251	2.0439
	Time	600	400	200	100	50	25	12.5	0		Time	600	400	200	100	50	25	12.5	0		Time	600	400	200	100	50	25	12.5	0		400	1.6023	1.9591	1.8684
	0	598.07	388.07	196.667	91.5789	44.2105	21.2281	9.29825	0		0	591.404	388.772	192.982	94.0351	44.7368	21.0526	10	0		0	607.895	405.789	202.456	98.9474	48.2456	23.6842	10.5263	0		200	1.2076	1.4678	1.3743
	6	590	378.947	189.474	86.4912	40.7018	19.1228	8.07018	0		6	577.544	377.368	183.684	87.5439	40.3509	18.4211	8.59649	0		6	597.544	395.263	194.211	92.9825	44.2105	21.2281	9.12281	0		100	0.8246	1.0146	0.9737
	12	576.491	369.298	182.105	81.4035	37.3684	17.0175	7.01754	0		12	564.737	365.614	174.912	81.4035	36.3158	15.9649	7.54386	0		12	584.912	384.211	185.965	87.0175	40.3509	18.7719	7.89474	0		50	0.5497	0.6491	0.6433
	18	569.123	359.649	174.912	76.6667	34.0351	15.2632	5.96491	0		18	552.105	353.86	166.14	75.4386	32.6316	13.6842	6.31579	0		18	571.404	372.632	177.719	81.2281	36.4912	16.6667	6.84211	0		25	0.3216	0.3889	0.3743
	24	559.123	349.649	167.719	71.7544	31.0526	13.5088	5.08772	0		24	537.368	341.754	157.719	69.6491	29.1228	11.7544	5.4386	0		24	559.649	361.053	169.474	75.614	32.807	14.7368	5.78947	0		12.5	0.1754	0.1901	0.1959
																															0	0	0	0
																															Michaelis-Menten
																															Best-fit values
																															Vmax	2.51
																															Km	162.6
																															95% CI (profile likelihood)
																															Vmax	2.267 to 2.809
																															Km	123.3 to 216.8
																															Goodness of Fit
																															Degrees of Freedom	22
																															R squared	0.9733
																															Sum of Squares	0.3185
																															Sy.x	0.1203
																															Constraints
																															Km	Km > 0
																															Number of points
																															# of X values	24
																															# Y values analyzed	24
																															kcat		Km
																															Value	SEM	Value	SEM
																															25.0964	1.27239	162.603	21.7543
																															Ertapenem (µM)	Reaction velocity (μM s-1)
		Ertapenem (µM)										Ertapenem (µM)																			600	1.5285	1.3821	1.3049
	Time	600	400	200	100	50	25	12.5	0		Time	600	400	200	100	50	25	12.5	0		Time	600	400	200	100	50	25	12.5	0		400	1.3455	1.2927	1.048
	0	560.244	356.585	180.976	90	43.1707	20.4878	8.29268	0		0	579.756	395.854	189.756	96.3415	45.122	20	9.26829	0		0	593.171	463.415	203.902	97.8049	47.8049	21.7073	9.5122	0		200	1.0244	0.935	0.7683
	6	550.732	348.293	174.39	85.3659	39.7561	18.2927	7.07317	0		6	571.463	388.049	183.902	91.9512	41.9512	17.8049	7.80488	0		6	584.39	432.927	199.268	94.1463	45.3659	20	8.29268	0		100	0.7033	0.6585	0.5488
	12	541.463	340	168.049	80.9756	36.3415	16.0976	5.85366	0		12	562.927	380.244	178.049	87.8049	39.2683	16.0976	6.82927	0		12	577.317	426.585	194.634	90.7317	42.9268	18.2927	7.31707	0		50	0.5163	0.4553	0.3902
	18	533.171	331.951	162.195	76.8293	33.6585	14.3902	5.12195	0		18	554.878	372.439	172.683	84.1463	36.5854	14.3902	5.85366	0		18	569.024	420	189.756	87.561	40.4878	16.5854	6.34146	0		25	0.3171	0.2927	0.2683
	24	523.171	324.39	156.341	73.1707	30.7317	12.9268	4.39024	0		24	546.585	364.878	167.317	80.4878	34.1463	12.9268	5.12195	0		24	561.707	414.146	185.61	84.6341	38.5366	15.3659	5.60976	0		12.5	0.1626	0.1707	0.1626
																															0	0	0	0
																															Michaelis-Menten
																															Best-fit values
																															Vmax	1.732
																															Km	159.3
																															95% CI (profile likelihood)
																															Vmax	1.553 to 1.955
																															Km	117.9 to 217.9
																															Goodness of Fit
																															Degrees of Freedom	22
																															R squared	0.9696
																															Sum of Squares	0.1675
																															Sy.x	0.08726
																															Constraints
																															Km	Km > 0
																															Number of points
																															# of X values	24
																															# Y values analyzed	24
																															kcat		Km
																															Value	SEM	Value	SEM
																															17.3157	0.907491	159.262	22.1753
		Imipenem (µM)										Imipenem (µM)																			Imipenem (µM)	Reaction velocity (μM s-1)
	Time	800	600	400	200	100	50	25	0		Time	800	600	400	200	100	50	25	0		Time	800	600	400	200	100	50	25	0		800	2.1626	2.8902	2.4756
	0	837.073	603.415	401.22	182.195	85.122	37.561	16.8293	0		0	755.854	593.171	377.561	179.268	81.7073	36.8293	17.561	0		0	719.756	552.439	369.512	178.537	81.4634	32.439	14.1463	0		600	2.2398	2.8333	2.4756
	6	828.78	590	389.268	172.439	77.561	32.9268	14.1463	0		6	738.293	576.585	362.927	167.317	72.9268	31.2195	14.3902	0		6	708.293	538.049	356.098	167.561	73.4146	27.561	11.7073	0		400	2.065	2.5732	2.317
	12	815.122	577.073	376.829	162.439	70.2439	28.5366	11.9512	0		12	724.146	559.512	347.561	155.122	64.1463	26.5854	12.1951	0		12	692.927	523.171	342.927	156.585	65.3659	23.1707	9.7561	0		200	1.6382	2.0163	1.8252
	18	799.512	562.927	364.39	152.683	63.1707	24.6341	10.2439	0		18	704.39	542.683	331.951	142.927	56.0976	22.439	10.2439	0		18	677.805	508.537	329.512	145.366	57.8049	19.5122	8.04878	0		100	1.1911	1.378	1.2846
	24	786.829	549.756	351.707	142.927	56.5854	21.2195	8.78049	0		24	686.098	525.122	315.854	130.976	48.7805	19.2683	9.02439	0		24	660.732	492.927	315.854	134.878	50.7317	16.3415	7.07317	0		50	0.6829	0.7317	0.6707
																															25	0.3333	0.3537	0.2967
																															0	0	0	0
																															Michaelis-Menten
																															Best-fit values
																															Vmax	3.105
																															Km	150.6
																															95% CI (profile likelihood)
																															Vmax	2.837 to 3.423
																															Km	113.1 to 201.7
																															Goodness of Fit
																															Degrees of Freedom	22
																															R squared	0.9642
																															Sum of Squares	0.7875
																															Sy.x	0.1892
																															Constraints
																															Km	Km > 0
																															Number of points
																															# of X values	24
																															# Y values analyzed	24
																															kcat		Km
																															Value	SEM	Value	SEM
																															31.0458	1.44329	150.562	21.8581

## Sheet: Substrate calibration
	Ceftazidime	260 nm																Doripenem	320 nm
	Concentration	Abs				minus blank												Concentration	Abs			minus blank
	800	3.842	3.889	-	3.8655	3.7985												1600	3.338	3.353	3.3455	3.2435
	600	2.968	3.245	3.109	3.10733	3.04033												800	1.826	1.864	1.845	1.743
	400	2.038	2.227	2.111	2.12533	2.05833												400	1.006	1.011	1.0085	0.9065
	300	1.552	1.587	1.673	1.604	1.537												200	0.555	0.56	0.5575	0.4555
	200	1.125	1.122	-	1.1235	1.0565												100	0.326	0.328	0.327	0.225
	100	0.572	0.602	-	0.587	0.52												50	0.213	0.216	0.2145	0.1125
	50	0.333	0.297	-	0.315	0.248												25	0.157	0.156	0.1565	0.0545
	25	0.192	0.191	-	0.1915	0.1245												0	0.102	0.102	0.102	0
	12.5	0.13	0.139	-	0.1345	0.0675
	0	0.068	0.066	-	0.067	0												Doripenem	300 nm
	Cefepime	260 nm																Concentration	Abs			minus blank
	Concentration	Abs				minus blank												600	3.612	3.26	3.436	3.286
	800	3.595	3.617	-	3.606	3.535												400	2.52	2.096	2.308	2.158
	600	2.914	2.917	-	2.9155	2.8445												200	1.385	1.087	1.236	1.086
	400	1.895	1.95	2.073	1.9225	1.8515												100	0.779	0.667	0.723	0.573
	200	0.916	1.035	1.623	0.9755	0.9045												50	0.505	0.44	0.4725	0.3225
	100	0.557	0.569	1.083	0.563	0.492												10	0.216	0.21	0.213	0.063
	50	0.31	0.321	0.587	0.3155	0.2445												0	0.147	0.146	0.1465	0
	25	0.199	0.2	0.335	0.1995	0.1285
																		Ertapenem	320nm
	Meropenem	300nm																Concentration	Abs				minus blank
	Concentration	Abs				minus blank												1000	1.936	1.925	1.92	1.927	1.82767
	600	3.597	3.728	3.508	3.611	3.46267												800	1.456	1.588	1.645	1.563	1.46367
	400	2.358	2.477	2.264	2.36633	2.218												600	1.246	1.263	1.235	1.248	1.14867
	200	1.277	1.323	1.245	1.28167	1.13333												400	0.887	0.916	0.97	0.924333	0.825
	100	0.719	0.746	0.668	0.711	0.562667												200	0.548	0.541	0.54	0.543	0.443667
	50	0.45	0.459	0.423	0.444	0.295667												100	0.323	0.337	0.337	0.332333	0.233
	0	0.151	0.147	0.147	0.148333	0												50	0.224	0.222	0.226	0.224	0.124667
																		0	0.101	0.098	0.099	0.0993333	0
	Meropenem	320nm
	Concentration	Abs				minus blank												Ertapenem	300nm
	1000	2.057	2.428	2.23	2.23833	2.13633												Concentration	Abs				minus blank
	800	1.704	2.025	1.807	1.84533	1.74333												800	3.105	3.395	3.498	3.33267	3.18801
	600	1.54	1.593	1.504	1.54567	1.44367												600	2.638	2.676	2.61	2.64133	2.49667
	400	1.034	1.079	0.995	1.036	0.934												400	1.839	1.902	2.021	1.92067	1.77601
	200	0.585	0.604	0.572	0.587	0.485												200	1.1	1.085	1.083	1.08933	0.944673
	100	0.349	0.36	0.326	0.345	0.243												100	0.618	0.647	0.646	0.637	0.49234
	50	0.233	0.236	0.223	0.230667	0.128667												50	0.409	0.403	0.412	0.408	0.26334
	0	0.104	0.101	0.101	0.102	0												0	0.147	0.143	0.144	0.144667	0
	Imipenem	320nm
	Concentration	Abs				minus blank
	2000	3.479	3.145	0.108	3.479	3.379
	1600	2.966	3.078	2.986	3.01	2.91
	1200	2.252	2.392	2.39	2.34467	2.24467
	800	1.664	1.707	1.707	1.69267	1.59267
	400	0.917	0.922	0.927	0.922	0.822
	200	0.529	0.54	0.544	0.537667	0.437667
	100	0.317	0.33	0.326	0.324333	0.224333
	0	0.1	0.101	0.1	0.100333	0
	Imipenem	300nm
	Concentration	Abs				minus blank
	800	3.026	3.468	3.507	3.33367	3.18437
	600	2.494	2.648	2.711	2.61767	2.46837
	400	1.747	1.884	1.87	1.83367	1.68437
	200	1.004	1.015	0.993	1.004	0.8547
	100	0.591	0.587	0.581	0.586333	0.437033
	50	0.384	0.373	0.372	0.376333	0.227033
	0	0.152	0.148	0.148	0.149333	0
