# Supplementary material for: Identification and characterization of CIM-1, a carbapenemase that adds to the family of resistance factors against last resort antibiotics
Source: Commun Biol. 2024 Mar 7;7:282. doi: 10.1038/s42003-024-05940-0 (PMC10920655; doi:10.1038/s42003-024-05940-0)
Supplement: Supplementary file 5 — Supplementary Data 2 [file 42003_2024_5940_MOESM5_ESM.xlsx]

## Sheet: Proteins
Checked	Protein FDR Confidence: Combined	Master	Accession	Description	Exp. q-value: Combined	Sum PEP Score	Coverage [%]	# Peptides	# PSMs	# Unique Peptides	# AAs	MW [kDa]	calc. pI	Score Sequest HT: Sequest HT	# Peptides (by Search Engine): Sequest HT	# Protein Pathway Groups	# Razor Peptides	Abundance Ratio: (Membrane) / (OMV)	Abundance Ratio Adj. P-Value: (Membrane) / (OMV)	Abundance Ratio Variability [%]: (Membrane) / (OMV)	Abundances (Grouped): Membrane	Abundances (Grouped): OMV	Abundances (Grouped) CV [%]: Membrane	Abundances (Grouped) CV [%]: OMV	Found in Sample: [S3] F3: Sample, Membrane	Found in Sample: [S4] F4: Sample, Membrane	Found in Sample: [S1] F1: Sample, OMV	Found in Sample: [S2] F2: Sample, OMV	# Protein Groups	Modifications
FALSE	High	Master Protein	UPI00000AF020 (IND-2)	status=active	0	125.899	58	19	161	19	243	27.4	9.25	362.71	19	0	0	0.528	0.979286	38.65	3.94301e+08	6.40571e+08	17.26	4.54	High	High	High	High	1
FALSE	High	Master Protein	UPI000F4D8012 (CIM-1)	status=active	0	116.688	57	20	109	20	251	27.6	8.13	197.47	20	0	0	2.19	0.936111	38.33	4.62205e+08	2.01671e+08	12.61	5.16	High	High	High	High	1
