# Supplementary material for: Identification and characterization of CIM-1, a carbapenemase that adds to the family of resistance factors against last resort antibiotics
Source: Commun Biol. 2024 Mar 7;7:282. doi: 10.1038/s42003-024-05940-0 (PMC10920655; doi:10.1038/s42003-024-05940-0)
Supplement: Supplementary file 6 — Supplementary Data 3 [file 42003_2024_5940_MOESM6_ESM.xlsx]

## Sheet: in
Description	Scientific Name	Order/Family	Max Score	Total Score	Query Cover	E value	Per. ident	Acc. Len	Accession		Lipoprotein likeliness	Single mutation	Lipobox
subclass B1 metallo-beta-lactamase [Chryseobacterium indologenes]	Chryseobacterium indologenes	Flavobacteriales/Weeksellaceae	462	462	1	2e-163	100	251	WP_123865086.1		0.991	FLNCNTKK	FLNC
subclass B1 metallo-beta-lactamase [Chryseobacterium indologenes]	Chryseobacterium indologenes	Flavobacteriales/Weeksellaceae	460	460	1	1e-162	99.6	251	WP_027374630.1		0.991	~H148Y	FLNC
subclass B1 metallo-beta-lactamase [Chryseobacterium indologenes]	Chryseobacterium indologenes	Flavobacteriales/Weeksellaceae	460	460	1	2e-162	99.6	251	WP_034735488.1		1	P24S	FLNC
subclass B1 metallo-beta-lactamase [Chryseobacterium indologenes]	Chryseobacterium indologenes	Flavobacteriales/Weeksellaceae	459	459	1	6e-162	99.2	251	ASE62454.1		0.8823	P24S+V4A	FLNC
subclass B1 metallo-beta-lactamase [Chryseobacterium indologenes]	Chryseobacterium indologenes	Flavobacteriales/Weeksellaceae	432	432	0.89	7e-152	99.56	225	WP_227533315.1		NO SP
subclass B1 metallo-beta-lactamase [Chryseobacterium sp. UNC8MFCol]	Chryseobacterium sp. UNC8MFCol	Flavobacteriales/Weeksellaceae	430	430	0.89	5e-151	99.11	225	WP_228375266.1		NO SP
subclass B1 metallo-beta-lactamase [Chryseobacterium lactis]	Chryseobacterium lactis	Flavobacteriales/Weeksellaceae	393	393	0.92	5e-136	83.19	250	WP_103293881.1		1	S25A+H26Q+	FVSC
subclass B1 metallo-beta-lactamase [Chryseobacterium phosphatilyticum]	Chryseobacterium phosphatilyticum	Flavobacteriales/Weeksellaceae	387	387	0.99	1e-133	81.93	250	WP_109711995.1		0.9979	P23A	FLNC
subclass B1 metallo-beta-lactamase [Chryseobacterium sp. 52]	Chryseobacterium sp. 52	Flavobacteriales/Weeksellaceae	339	339	0.98	2e-114	70.97	255	WP_228429250.1		0.8598	FLSCSPQ	FLSC
subclass B1 metallo-beta-lactamase [Chryseobacterium lathyri]	Chryseobacterium lathyri	Flavobacteriales/Weeksellaceae	332	332	0.99	6e-112	68.67	250	WP_223560032.1		1	FLSCSSQ	FLSC
subclass B1 metallo-beta-lactamase [Chryseobacterium angstadtii]	Chryseobacterium angstadtii	Flavobacteriales/Weeksellaceae	332	332	0.99	6e-112	67.47	250	WP_048505884.1		1	AFSCTSQ	AFSC
TPA: subclass B1 metallo-beta-lactamase [Chryseobacterium carnipullorum]	Chryseobacterium carnipullorum	Flavobacteriales/Weeksellaceae	330	330	0.99	3e-111	68.27	250	HBV14155.1		1	AFSCTSQ	FFSC
subclass B1 metallo-beta-lactamase [Chryseobacterium lathyri]	Chryseobacterium lathyri	Flavobacteriales/Weeksellaceae	330	330	0.99	3e-111	68.67	250	WP_111956548.1		1	FLSCSSQ	FLSC
subclass B1 metallo-beta-lactamase [Chryseobacterium shigense]	Chryseobacterium shigense	Flavobacteriales/Weeksellaceae	330	330	0.99	4e-111	67.87	250	WP_076508134.1		1	FFSCTSQ	FFSC
subclass B1 metallo-beta-lactamase [Chryseobacterium carnipullorum]	Chryseobacterium carnipullorum	Flavobacteriales/Weeksellaceae	330	330	0.99	5e-111	68.27	250	WP_073335106.1		1	FFSCTSQ	FFSC
subclass B1 metallo-beta-lactamase [Chryseobacterium sp. OSA05B]	Chryseobacterium sp. OSA05B	Flavobacteriales/Weeksellaceae	329	329	0.92	9e-111	68.97	249	WP_223606143.1		1	AFSCTSQ	AFSC
metallo-beta-lactamase class B [Chryseobacterium carnipullorum]	Chryseobacterium carnipullorum	Flavobacteriales/Weeksellaceae	330	330	0.99	1e-110	68.27	269	SHM64341.1		0.8353	FFSCTSQ	FFSC
metallo-beta-lactamase class B [Chryseobacterium shigense]	Chryseobacterium shigense	Flavobacteriales/Weeksellaceae	330	330	0.99	1e-110	67.87	269	SIS37614.1		0.9705	FFSCTSQ	FFSC
subclass B1 metallo-beta-lactamase [Chryseobacterium sp. pc1-10]	Chryseobacterium sp. pc1-10	Flavobacteriales/Weeksellaceae	328	328	0.92	3e-110	69.83	249	WP_259841705.1		1	AFSCTSQ	AFSC
subclass B1 metallo-beta-lactamase [Chryseobacterium sp. OV279]	Chryseobacterium sp. OV279	Flavobacteriales/Weeksellaceae	327	327	0.92	4e-110	68.53	249	WP_047449892.1		1	AFSCTSQ	AFSC
subclass B1 metallo-beta-lactamase [Chryseobacterium sp. JM1]	Chryseobacterium sp. JM1	Flavobacteriales/Weeksellaceae	327	327	0.92	6e-110	68.1	249	WP_034729282.1		1	AFSCTSQ	AFSC
subclass B1 metallo-beta-lactamase [Chryseobacterium defluvii]	Chryseobacterium defluvii	Flavobacteriales/Weeksellaceae	326	326	0.99	1e-109	66.8	251	WP_121460241.1		1	ILSCNSQ	ILSC
subclass B1 metallo-beta-lactamase [Chryseobacterium luteum]	Chryseobacterium luteum	Flavobacteriales/Weeksellaceae	326	326	0.98	2e-109	66.13	249	WP_034704691.1		1	FLSCSSQ	FLSC
subclass B1 metallo-beta-lactamase [Chryseobacterium elymi]	Chryseobacterium elymi	Flavobacteriales/Weeksellaceae	325	325	0.92	3e-109	68.83	250	WP_116010956.1		1	FFSCTPQ	FFSC
subclass B1 metallo-beta-lactamase [Chryseobacterium sp. ERMR1:04]	Chryseobacterium sp. ERMR1:04	Flavobacteriales/Weeksellaceae	325	325	0.99	4e-109	66.27	250	WP_054510584.1		0.095	TMFCNAQ
subclass B1 metallo-beta-lactamase [Chryseobacterium oleae]	Chryseobacterium oleae	Flavobacteriales/Weeksellaceae	323	323	0.92	2e-108	68.1	249	WP_090023619.1		1	AFSCTSQ	AFSC
subclass B1 metallo-beta-lactamase [Chryseobacterium sp. JUb7]	Chryseobacterium sp. JUb7	Flavobacteriales/Weeksellaceae	321	321	0.9	2e-107	67.11	251	WP_259111620.1		0.174
subclass B1 metallo-beta-lactamase [Chryseobacterium daecheongense]	Chryseobacterium daecheongense	Flavobacteriales/Weeksellaceae	320	320	0.99	3e-107	64.8	251	WP_245139606.1		1	TVSCNSQ	TVSC
subclass B1 metallo-beta-lactamase [Chryseobacterium antibioticum]	Chryseobacterium antibioticum	Flavobacteriales/Weeksellaceae	320	320	0.92	5e-107	67.53	250	WP_169234977.1		1	FFSCTPQ	FFSC
subclass B1 metallo-beta-lactamase [Chryseobacterium daecheongense]	Chryseobacterium daecheongense	Flavobacteriales/Weeksellaceae	318	318	0.99	1e-106	64.8	251	WP_123262258.1		1	IVSCNSQ	IVSC
subclass B1 metallo-beta-lactamase [Chryseobacterium populi]	Chryseobacterium populi	Flavobacteriales/Weeksellaceae	318	318	0.99	2e-106	65.6	251	WP_007840836.1		0	ILNCQPQ
subclass B1 metallo-beta-lactamase [Chryseobacterium sp. ISL-6]	Chryseobacterium sp. ISL-6	Flavobacteriales/Weeksellaceae	317	317	0.92	5e-106	66.67	250	WP_214832730.1		0.52	VLSCSFQ	VLSC
subclass B1 metallo-beta-lactamase [Chryseobacterium vrystaatense]	Chryseobacterium vrystaatense	Flavobacteriales/Weeksellaceae	314	314	0.98	6e-105	65.46	251	WP_073175562.1		1	LLSCSPQ	LLSC
subclass B1 metallo-beta-lactamase [Chryseobacterium sp. FH2]	Chryseobacterium sp. FH2	Flavobacteriales/Weeksellaceae	314	314	0.88	1e-104	68.33	251	WP_048511123.1		0
subclass B1 metallo-beta-lactamase [Chryseobacterium antibioticum]	Chryseobacterium antibioticum	Flavobacteriales/Weeksellaceae	312	312	0.91	3e-104	66.96	250	WP_259831103.1		1	FFSCTPQ	FFSC
subclass B1 metallo-beta-lactamase [Chryseobacterium vrystaatense]	Chryseobacterium vrystaatense	Flavobacteriales/Weeksellaceae	312	312	0.98	6e-104	65.86	251	WP_034748145.1		1	LLSCSPH	LLSC
subclass B1 metallo-beta-lactamase [Chryseobacterium taihuense]	Chryseobacterium taihuense	Flavobacteriales/Weeksellaceae	311	311	0.92	7e-104	63.25	249	WP_089745723.1		0.6044	FLSCHSQ	FLSC
subclass B1 metallo-beta-lactamase [Chryseobacterium]	Chryseobacterium	Flavobacteriales/Weeksellaceae	311	311	0.92	2e-103	63.25	249	WP_130915300.1		0.6005	FLSCHSQ	FLSC
subclass B1 metallo-beta-lactamase [Chryseobacterium shigense]	Chryseobacterium shigense	Flavobacteriales/Weeksellaceae	308	308	0.98	2e-102	63.45	250	WP_184166049.1		99.93.%	FLSCGPH	FLSC
subclass B1 metallo-beta-lactamase [Chryseobacterium defluvii]	Chryseobacterium defluvii	Flavobacteriales/Weeksellaceae	308	308	0.99	3e-102	63.6	250	WP_184186807.1		0.8265	ILSCNSQ	ILSC
subclass B1 metallo-beta-lactamase [Chryseobacterium binzhouense]	Chryseobacterium binzhouense	Flavobacteriales/Weeksellaceae	307	307	0.92	3e-102	62.93	250	WP_143885593.1		0.9658	LLSCHSQ	LLSC
subclass B1 metallo-beta-lactamase [Flavobacteriaceae bacterium W22]	Flavobacteriaceae bacterium W22	Flavobacteriales/Weeksellaceae	305	305	0.92	2e-101	63.95	250	MXS70128.1		0.9658	LLSCHSQ	LLSC
subclass B1 metallo-beta-lactamase [Chryseobacterium echinoideorum]	Chryseobacterium echinoideorum	Flavobacteriales/Weeksellaceae	305	305	0.88	3e-101	65.47	250	WP_144282458.1		0.4971
subclass B1 metallo-beta-lactamase [Chryseobacterium paridis]	Chryseobacterium paridis	Flavobacteriales/Weeksellaceae	303	303	0.99	2e-100	62.55	251	WP_200248132.1		1	FFGCISQ	FFGC
subclass B1 metallo-beta-lactamase [Weeksellaceae]	Weeksellaceae	Flavobacteriales/Weeksellaceae	295	295	0.92	2e-97	59.83	253	WP_119059468.1		0.7674	ISNCNSQ	ISNC
subclass B1 metallo-beta-lactamase [Emticicia sp. BO119]	Emticicia sp. BO119	Cytophagales/Spirosomaceae	294	294	0.9	6e-97	61.67	252	WP_181841243.1		0
subclass B1 metallo-beta-lactamase [Chryseobacterium fistulae]	Chryseobacterium fistulae	Flavobacteriales/Weeksellaceae	293	293	0.99	2e-96	59.6	250	WP_162071879.1		0.52	ILNCNSH	ILNC
subclass B1 metallo-beta-lactamase [Flavobacterium jejuense]	Flavobacterium jejuense	Flavobacteriales/Flavobacteriaceae	293	293	0.93	2e-96	58.9	263	WP_243754625.1		1	LISCNAT	LISC
TPA: subclass B1 metallo-beta-lactamase [Chryseobacterium indologenes]	Chryseobacterium indologenes	Flavobacteriales/Weeksellaceae	290	290	0.66	2e-96	99.4	168	HAO28790.1		0.9942	P24S
subclass B1 metallo-beta-lactamase [Flavobacterium jejuense]	Flavobacterium jejuense	Flavobacteriales/Flavobacteriaceae	294	294	0.93	2e-96	58.9	281	NHN24488.1		0.5478	LISCNAT
subclass B1 metallo-beta-lactamase [Pararcticibacter amylolyticus]	Pararcticibacter amylolyticus	Sphingobacteriales/Sphingobacteriaceae	291	291	0.91	1e-95	57.83	254	WP_109417292.1		1	FSGCSIA	FSGC
subclass B1 metallo-beta-lactamase [Chryseobacterium camelliae]	Chryseobacterium camelliae	Flavobacteriales/Weeksellaceae	290	290	0.92	2e-95	57.94	252	WP_100074837.1		1	QSGCNPQ	QSGC
subclass B1 metallo-beta-lactamase [Chryseobacterium potabilaquae]	Chryseobacterium potabilaquae	Flavobacteriales/Weeksellaceae	290	290	0.9	3e-95	61.23	250	WP_162031282.1		0.4947
subclass B1 metallo-beta-lactamase [Chryseobacterium nematophagum]	Chryseobacterium nematophagum	Flavobacteriales/Weeksellaceae	289	289	0.88	4e-95	62.16	249	WP_122637692.1		0.4754
subclass B1 metallo-beta-lactamase [Gynurincola endophyticus]	Gynurincola endophyticus	Chitinophagales/Chitinophagaceae	288	288	0.92	2e-94	58.8	252	WP_126971704.1		1	VLGCNDQ	VLGC
subclass B1 metallo-beta-lactamase [Chitinophaga deserti]	Chitinophaga deserti	Chitinophagales/Chitinophagaceae	287	287	0.88	2e-94	60.99	246	WP_109698130.1		0
subclass B1 metallo-beta-lactamase [Chryseobacterium nematophagum]	Chryseobacterium nematophagum	Flavobacteriales/Weeksellaceae	287	287	0.88	4e-94	61.71	249	WP_122547308.1		0.4739
subclass B1 metallo-beta-lactamase [Chryseobacterium arthrosphaerae]	Chryseobacterium arthrosphaerae	Flavobacteriales/Weeksellaceae	287	287	0.91	4e-94	59.39	252	WP_249330969.1		0.9046	FFSCSSQ	FFSC
subclass B1 metallo-beta-lactamase [Chryseobacterium arthrosphaerae]	Chryseobacterium arthrosphaerae	Flavobacteriales/Weeksellaceae	286	286	0.91	5e-94	59.39	248	QUY58172.1		0.7671	FFSCSSQ	FFSC
subclass B1 metallo-beta-lactamase [Ignavibacteriales bacterium]	Ignavibacteriales bacterium	Ignavibacteria/Ignavibacteriales	287	287	0.92	5e-94	57.26	252	MBK7497526.1		0.8398	IINCSSQ	IINC
subclass B1 metallo-beta-lactamase [Chitinophaga ginsengisegetis]	Chitinophaga ginsengisegetis	Chitinophagales/Chitinophagaceae	286	286	0.88	6e-94	61.99	252	WP_079473658.1		0
subclass B1 metallo-beta-lactamase [Chryseobacterium sp. SSA4.19]	Chryseobacterium sp. SSA4.19	Flavobacteriales/Weeksellaceae	286	286	0.92	1e-93	61.11	248	WP_241614488.1		0.6086	LFNCRSQ	LFNC
TPA: subclass B1 metallo-beta-lactamase [Ignavibacteriales bacterium]	Ignavibacteriales bacterium	Ignavibacteria/Ignavibacteriales	286	286	0.92	1e-93	56.9	252	HCY76906.1		0.8987	ILNCSSQ	ILNC
subclass B1 metallo-beta-lactamase [Chryseobacterium soli]	Chryseobacterium soli	Flavobacteriales/Weeksellaceae	286	286	0.92	1e-93	59.05	252	WP_034710188.1		0.99
subclass B1 metallo-beta-lactamase [Ignavibacteriales bacterium]	Ignavibacteriales bacterium	Ignavibacteria/Ignavibacteriales	285	285	0.92	2e-93	58.55	252	MBK7230393.1		0.7117	IINCSSQ	IINC
subclass B1 metallo-beta-lactamase [Pedobacter sp.]	Pedobacter sp.	Sphingobacteriales/Sphingobacteriaceae	285	285	0.92	3e-93	60.94	252	RZK54418.1		1	SIGCNIP	SIGC
subclass B1 metallo-beta-lactamase [Chitinophagaceae bacterium]	Chitinophagaceae bacterium	Chitinophagales/Chitinophagaceae	285	285	0.92	4e-93	56.9	252	MBL7710742.1		0.7277	FFNCQSK	FFNC
subclass B1 metallo-beta-lactamase [Avrilella dinanensis]	Avrilella dinanensis	Flavobacteriales/Flavobacteriaceae	284	284	0.92	5e-93	58.8	252	WP_100678073.1		1	LSSCNST	LSSC
subclass B1 metallo-beta-lactamase [Telluribacter humicola]	Telluribacter humicola	Cytophagales/Cytophagaceae	284	284	0.88	5e-93	59.46	246	WP_207505766.1		0
subclass B1 metallo-beta-lactamase [Hymenobacter mucosus]	Hymenobacter mucosus	Cytophagales/Hymenobacteraceae	284	284	0.88	6e-93	56.56	249	WP_089333660.1		0
subclass B1 metallo-beta-lactamase [Pedobacter helvus]	Pedobacter helvus	Sphingobacteriales/Sphingobacteriaceae	283	283	0.9	1e-92	59.29	252	WP_138723057.1		0.6001	VFSCSAQ	VFSC
subclass B1 metallo-beta-lactamase [Sediminibacterium ginsengisoli]	Sediminibacterium ginsengisoli	Chitinophagales/Chitinophagaceae	283	283	0.88	2e-92	59.91	253	WP_078830340.1		0.1808
subclass B1 metallo-beta-lactamase [Pedobacter namyangjuensis]	Pedobacter namyangjuensis	Sphingobacteriales/Sphingobacteriaceae	283	283	0.92	2e-92	60.09	252	WP_113653482.1		0.99	SIGCNIP	SIGC
subclass B1 metallo-beta-lactamase [Hymenobacter sp. AT01-02]	Hymenobacter sp. AT01-02	Hymenobacter mucosus	283	283	0.88	2e-92	56.11	249	WP_055562189.1		0
subclass B1 metallo-beta-lactamase [Elizabethkingia anophelis]	Elizabethkingia anophelis	Flavobacteriales/Weeksellaceae	283	283	0.9	2e-92	58.77	252	MBG0505245.1		1	LFSCIST	LFSC
subclass B1 metallo-beta-lactamase [Chryseobacterium sp. T16E-39]	Chryseobacterium sp. T16E-39	Flavobacteriales/Weeksellaceae	282	282	0.92	3e-92	60.34	251	WP_089025857.1		1	TLNCSQK	TLNC
subclass B1 metallo-beta-lactamase [Hymenobacter sp. DG25A]	Hymenobacter sp. DG25A	Hymenobacter mucosus	281	281	0.91	5e-92	56.33	248	WP_054413993.1		0
beta-lactamase [Flavihumibacter petaseus NBRC 106054]	Flavihumibacter petaseus NBRC 106054	Chitinophagales/Chitinophagaceae	281	281	0.91	8e-92	56.96	262	GAO44533.1		0.6416	LHCCAQK	LHCC
subclass B1 metallo-beta-lactamase [Chryseobacterium indologenes]	Chryseobacterium indologenes	Flavobacteriales/Weeksellaceae	281	281	0.92	8e-92	58.19	252	WP_185265411.1		0.9993	FSNCTST	FSNC
subclass B1 metallo-beta-lactamase [Arcicella rosea]	Arcicella rosea	Cytophagales/Spirosomaceae	281	281	0.87	9e-92	59.55	251	WP_184136534.1		0
subclass B1 metallo-beta-lactamase [Leadbetterella sp.]	Leadbetterella sp.	Cytophagales/Spirosomaceae	281	281	0.9	1e-91	56.64	242	MCD8540488.1		0
subclass B1 metallo-beta-lactamase [uncultured bacterium]	uncultured bacterium	NA	281	281	0.92	1e-91	57.69	252	QDC28528.1		0.9995	FSNCTST	FSNC
subclass B1 metallo-beta-lactamase [Taishania pollutisoli]	Taishania pollutisoli	Flavobacteriales/Crocinitomicaceae	281	281	0.88	1e-91	60.36	251	WP_216713659.1		0
subclass B1 metallo-beta-lactamase [Chitinophagaceae bacterium]	Chitinophagaceae bacterium	Chitinophagales/Chitinophagaceae	281	281	0.92	1e-91	58.55	252	MBK8310708.1		0.6016	ILNCNSQ	ILNC
subclass B1 metallo-beta-lactamase [Sediminibacterium sp.]	Sediminibacterium sp.	Chitinophagales/Chitinophagaceae	281	281	0.9	1e-91	58.85	253	MBP7940111.1		0
subclass B1 metallo-beta-lactamase [Crocinitomicaceae bacterium]	Crocinitomicaceae bacterium	Flavobacteriales/Crocinitomicaceae	280	280	0.88	1e-91	59.91	250	MBX2948235.1		0
subclass B1 metallo-beta-lactamase [unclassified Flavobacterium]	unclassified Flavobacterium	Flavobacteriales/Flavobacteriaceae	280	280	0.92	1e-91	58.19	252	WP_163431107.1		1	VFSCSSQ	VFSC
subclass B1 metallo-beta-lactamase [Emticicia sp. C21]	Emticicia sp. C21	Cytophagales/Spirosomaceae	280	280	0.9	2e-91	57.27	252	WP_116982422.1		0
subclass B1 metallo-beta-lactamase [Saprospiraceae bacterium]	Saprospiraceae bacterium	Saprospirales/Saprospiraceae	280	280	0.92	2e-91	59.48	247	MCC6412121.1		0.5461	FLQCSSQ	FLQC
subclass B1 metallo-beta-lactamase [Elizabethkingia anophelis]	Elizabethkingia anophelis	Flavobacteriales/Weeksellaceae	279	279	0.88	3e-91	59.28	227	WP_242463768.1		0
subclass B1 metallo-beta-lactamase [Chitinophagaceae bacterium]	Chitinophagaceae bacterium	Chitinophagales/Chitinophagaceae	280	280	0.92	3e-91	58.55	252	MBK6991131.1		0.6016	ILNCNSQ	ILNC
subclass B1 metallo-beta-lactamase [Hymenobacter sp. 5420S-77]	Hymenobacter sp. 5420S-77	Cytophagales/Hymenobacteraceae	280	280	0.88	3e-91	57.01	249	WP_245121643.1		0
beta-lactamase [uncultured bacterium]	uncultured bacterium	NA	279	279	0.92	5e-91	57.26	255	ALG03681.1		0
subclass B1 metallo-beta-lactamase [Chitinophaga polysaccharea]	Chitinophaga polysaccharea	Chitinophagales/Chitinophagaceae	279	279	0.92	6e-91	57.69	253	WP_142687730.1		0.4875
subclass B1 metallo-beta-lactamase [Telluribacter sp. SYSU D00476]	Telluribacter sp. SYSU D00476	Cytophagales/Cytophagaceae	279	279	0.87	6e-91	58.9	246	WP_247232297.1		0
subclass B1 metallo-beta-lactamase [Pedobacter sp.]	Pedobacter sp.	Sphingobacteriales/Sphingobacteriaceae	279	279	0.9	7e-91	58.59	253	RZL36466.1		0
subclass B1 metallo-beta-lactamase [Flavihumibacter petaseus]	Flavihumibacter petaseus	Chitinophagales/Chitinophagaceae	278	278	0.88	8e-91	57.92	226	WP_046370722.1		0
subclass B1 metallo-beta-lactamase [Fluviicola sp. SGL-29]	Fluviicola sp. SGL-29	Flavobacteriales/Cryomorphaceae	278	278	0.88	9e-91	58.56	250	NGF75338.1		0
subclass B1 metallo-beta-lactamase [Chitinophaga lutea]	Chitinophaga lutea	Chitinophagales/Chitinophagaceae	278	278	0.92	1e-90	57.33	252	RPE14313.1		0
subclass B1 metallo-beta-lactamase [Elizabethkingia anophelis]	Elizabethkingia anophelis	Flavobacteriales/Weeksellaceae	278	278	0.92	1e-90	55.98	252	WP_035589998.1		0
